# Supplementary material for: Preclinical Evaluation of HER2-Targeting DARPin G3: Impact of Albumin-Binding Domain (ABD) Fusion
Source: Int J Mol Sci. 2024 Apr 11;25(8):4246. doi: 10.3390/ijms25084246 (PMC11050402; doi:10.3390/ijms25084246)
Supplement: Supplementary file 1 [file ijms-25-04246-s001.zip]

Archive with 1 entries (1 files):
- ijms-2930241-supplementary.pdf
